# Supplementary material for: Comparative transcriptomics of Entelegyne spiders (Araneae, Entelegynae), with emphasis on molecular evolution of orphan genes
Source: PLoS One. 2017 Apr 5;12(4):e0174102. doi: 10.1371/journal.pone.0174102 (PMC5381867; doi:10.1371/journal.pone.0174102)
Supplement: S1 Table — (XLSX) [file pone.0174102.s001.xlsx]

## Sheet: Sheet1
Species	No. individuals, Sex, Tissues	SRA Accession ID	Pre-QC Reads	Post-QC Reads	Mean Phred Scores
C. travisae	2 adult female carapaces	SRX761208	29322638	28338874	35.8
C. vibora	1 penultimate male carapace, 1 immature female carapace	SRX652499	29071083	27914305	35.4
H. signatus	2 adult female carapaces	SRX652504	68825167	62869207	36.5
H. ustulatus	2 adult male carapaces	SRX763246	75391275	66092224	36.4
N. bishopi	1 adult female entire specimen, 2 immature carapaces	SRX761332	50019498	47078406	36.6
N. cooperi	1 adult female entire specimen, 3 immature carapaces	SRX652508	20188741	19083380	36.6
