# Supplementary material for: Comparative transcriptomics of Entelegyne spiders (Araneae, Entelegynae), with emphasis on molecular evolution of orphan genes
Source: PLoS One. 2017 Apr 5;12(4):e0174102. doi: 10.1371/journal.pone.0174102 (PMC5381867; doi:10.1371/journal.pone.0174102)
Supplement: S2 Table — (XLSX) [file pone.0174102.s002.xlsx]

## Sheet: Sheet1
Species	Mean OHR	Median OHR	OHR > 0.5A	OHR > 0.8B
C. travisae	0.307	0.187	8622	4377
C. vibora	0.426	0.336	8561	4506
H. signatus	0.518	0.482	7729	4832
H. ustulatus	0.5	0.442	9027	5773
N. bishopi	0.524	0.486	8759	5710
N. cooperi	0.507	0.447	7849	4957
ANumber of sequences with an OHR > 0.5
BNumber of sequences with an OHR > 0.8
