# Supplementary material for: Comparative transcriptomics of Entelegyne spiders (Araneae, Entelegynae), with emphasis on molecular evolution of orphan genes
Source: PLoS One. 2017 Apr 5;12(4):e0174102. doi: 10.1371/journal.pone.0174102 (PMC5381867; doi:10.1371/journal.pone.0174102)
Supplement: S3 Table — (XLSX) [file pone.0174102.s003.xlsx]

## Sheet: Sheet1
	C. travisae	C. vibora	H. signatus	H. ustulatus	N. bishopi	N. cooperi
Spider ortholog groups successfully matched (%)	4,543 (92.1)	4,338 (87.9)	4,731 (95.9)	4,875 (98.8)	4,850 (98.3)	4,626 (93.8)
