# Supplementary material for: Comparative transcriptomics of Entelegyne spiders (Araneae, Entelegynae), with emphasis on molecular evolution of orphan genes
Source: PLoS One. 2017 Apr 5;12(4):e0174102. doi: 10.1371/journal.pone.0174102 (PMC5381867; doi:10.1371/journal.pone.0174102)
Supplement: S4 Table — (XLSX) [file pone.0174102.s004.xlsx]

## Sheet: Sheet1
	C. travisae	C. vibora	H. signatus	H. ustulatus	N. bishopi	N. cooperi
# transcripts with Blastx hits	38995	23090	16616	18385	17751	16667
% of total transcripts	27.01	13.96	30.17	32	33.82	40.48
# transcripts annotated with GO terms	15866	15425	13477	14588	14347	13582
% of Blastx hits with annotations	40.69	66.8	81.11	79.35	80.82	81.49
% of transcripts with annotations	10.99	9.33	24.47	25.39	27.34	32.99
# GO Annotations (# Distinct)	64,267 (229)	65,982 (203)	72,487 (208)	79,766 (213)	67,282 (339)	67,133 (237)
# Taxon-specific Annotations	44	15	28	27	127	46
