# Supplementary material for: Comparative transcriptomics of Entelegyne spiders (Araneae, Entelegynae), with emphasis on molecular evolution of orphan genes
Source: PLoS One. 2017 Apr 5;12(4):e0174102. doi: 10.1371/journal.pone.0174102 (PMC5381867; doi:10.1371/journal.pone.0174102)
Supplement: S5 Table — (XLSX) [file pone.0174102.s005.xlsx]

## Sheet: Sheet1
GO ID	Term	% of Venom Transcripts	% of Reference Transcripts	Corrected P-value
GO:0005576	“extracellular region”	50.6	3.09	2.03e-37
GO:0030234	“enzyme regulator activity”	18.07	2.11	2.03e-07
GO:0007155	“cell adhesion”	15.66	2.16	1.25e-05
GO:0022610	“biological adhesion”	15.66	2.16	1.25e-05
GO:0008233	peptidase activity	15.66	3.66	0.00344
