# Supplementary material for: Comparative transcriptomics of Entelegyne spiders (Araneae, Entelegynae), with emphasis on molecular evolution of orphan genes
Source: PLoS One. 2017 Apr 5;12(4):e0174102. doi: 10.1371/journal.pone.0174102 (PMC5381867; doi:10.1371/journal.pone.0174102)
Supplement: S6 Table — (XLSX) [file pone.0174102.s006.xlsx]

## Sheet: Sheet1
Sequence ID	Putative Protein Identification	Source	Signal Peptide	Propeptide
Ctravisae_comp112392_c0_seq1	u8-agatoxin-ao1a-like isoform 1	nr database	Y	Y
Ctravisae_comp25701_c0_seq1	cystine knot toxin	nr database	Y	Y
Ctravisae_comp46947_c0_seq1	as:U24-ctenitoxin-Pn1a|sp:P84032|10	Arachnoserver	Y	N
Ctravisae_comp47604_c0_seq1	u8-agatoxin-ao1a-like isoform 2	nr database	Y	Y
Ctravisae_comp56424_c0_seq1	as:U1-aranetoxin-Av1a|sp:Q8T3S7|114	Arachnoserver	Y	N
Ctravisae_comp62282_c0_seq1	as:U32-aranetoxin-Av1a||2279	Arachnoserver	Y	N
Ctravisae_comp64840_c0_seq1	as:U32-aranetoxin-Av1a||2279	Arachnoserver	Y	N
Ctravisae_comp66683_c0_seq1	as:omega-agatoxin-Aa1a|sp:P15969|175	Arachnoserver	Y	N
Ctravisae_comp68606_c0_seq9	venom protease-like	nr database	Y	Y
Ctravisae_comp68976_c0_seq2	u8-agatoxin-ao1a-like isoform 1	nr database	N	Y
Ctravisae_comp69691_c0_seq1	as:Techylectin-1-Phoneutria	Arachnoserver	Y	N
Ctravisae_comp72437_c0_seq3	beta-bungarotoxin a1 chain	nr database	Y	Y
Ctravisae_comp72537_c2_seq2	u8-agatoxin-ao1a-like isoform 1	nr database	Y	Y
Ctravisae_comp74620_c0_seq1	as:omega-agatoxin-Aa1a|sp:P15969|175	Arachnoserver	Y	N
Cvibora_comp362445_c0_seq1	phospholipase a2 venom	nr database	Y	Y
Cvibora_comp39667_c0_seq1	as:U5-pisautoxin-Dm1c|sp:S5MJT6|1898	Arachnoserver	N	Y
Cvibora_comp62427_c0_seq1	as:omega-agatoxin-Aa1a|sp:P15969|175	Arachnoserver	Y	N
Cvibora_comp64429_c0_seq1	as:U32-aranetoxin-Av1a||2279	Arachnoserver	N	Y
Cvibora_comp64765_c0_seq2	as:omega-agatoxin-Aa1a|sp:P15969|175	Arachnoserver	Y	N
Cvibora_comp86044_c0_seq1	as:U24-ctenitoxin-Pn1a|sp:P84032|10	Arachnoserver	N	Y
Cvibora_comp88218_c0_seq2	as:U10-agatoxin-Ao1a|sp:Q5Y4U2|70	Arachnoserver	Y	Y
Cvibora_comp90304_c0_seq1	as:omega-agatoxin-Aa1a|sp:P15969|175	Arachnoserver	Y	N
Cvibora_comp92772_c0_seq1	as:Techylectin-1-Phoneutria	Arachnoserver	Y	N
Cvibora_comp92892_c0_seq2	as:omega-agatoxin-Aa1a|sp:P15969|175	Arachnoserver	Y	N
Cvibora_comp93429_c0_seq1	phospholipase a2 beta bungarotoxin chain a1	nr database	Y	Y
Cvibora_comp96071_c0_seq1	as:U9-agatoxin-Ao1a|sp:Q5Y4U3|71	Arachnoserver	Y	Y
Hsignatus_comp10336_c0_seq1	as:U16-pisautoxin-Dm1a|sp:S5MFH9|2008	Arachnoserver	Y	N
Hsignatus_comp105723_c0_seq1	u8-agatoxin-ao1a-like isoform 1	nr database	Y	Y
Hsignatus_comp140019_c0_seq1	as:Techylectin-1-Phoneutria	Arachnoserver	N	Y
Hsignatus_comp14340_c0_seq1	txc20_cupsa ame: full=toxin cstx-20	nr database	Y	N
Hsignatus_comp14680_c0_seq1	toxin-like structure lstx-e1 precursor	nr database	N	Y
Hsignatus_comp14791_c0_seq1	as:U6-pisautoxin-Dm1a|sp:S5N3U8|1631	Arachnoserver	Y	N
Hsignatus_comp15157_c0_seq1	cystine knot toxin	nr database	Y	N
Hsignatus_comp15190_c0_seq1	venom allergen 5-like	nr database	Y	N
Hsignatus_comp19199_c0_seq1	u8-agatoxin-ao1a-like isoform 1	nr database	N	Y
Hsignatus_comp19330_c0_seq1	as:U16-pisautoxin-Dm1a|sp:S5MFH9|2008	Arachnoserver	Y	N
Hsignatus_comp19434_c0_seq1	as:U32-aranetoxin-Av1a||2279	Arachnoserver	Y	N
Hsignatus_comp19806_c0_seq1	u8-agatoxin-ao1a-like isoform 1	nr database	N	Y
Hsignatus_comp20394_c0_seq1	as:U1-aranetoxin-Av1a|sp:Q8T3S7|114	Arachnoserver	Y	N
Hsignatus_comp22797_c0_seq1	as:U24-ctenitoxin-Pn1a|sp:P84032|10	Arachnoserver	Y	N
Hsignatus_comp24176_c0_seq1	Astacin-like metalloprotease toxin precursor	Arachnoserver	Y	N
Hsignatus_comp27489_c0_seq1	as:Techylectin-1-Phoneutria	Arachnoserver	N	N
Hsignatus_comp50105_c0_seq1	venom allergen 5-like	nr database	N	Y
Hsignatus_comp57069_c0_seq1	u8-agatoxin-ao1a-like isoform 1	nr database	Y	Y
Hsignatus_comp648407_c0_seq1	u8-agatoxin-ao1a-like isoform 1	nr database	Y	Y
Hsignatus_comp86020_c0_seq1	as:Techylectin-1-Phoneutria	Arachnoserver	Y	N
Hsignatus_comp95354_c0_seq1	cysteine-rich venom	nr database	Y	Y
Hustulatus_comp11005_c0_seq1	A0FKN6|17 Astacin-like metalloprotease toxin precursor	Arachnoserver	N	Y
Hustulatus_comp11120_c0_seq1	cystine knot toxin	nr database	Y	N
Hustulatus_comp11219_c0_seq1	as:U16-pisautoxin-Dm1a|sp:S5MFH9|2008	Arachnoserver	Y	N
Hustulatus_comp11711_c0_seq1	A0FKN6|17 Astacin-like metalloprotease toxin precursor	Arachnoserver	Y	N
Hustulatus_comp12014_c0_seq1	as:U6-pisautoxin-Dm1a|sp:S5N3U8|1631	Arachnoserver	Y	N
Hustulatus_comp12198_c0_seq1	u8-agatoxin-ao1a-like isoform 1	nr database	Y	Y
Hustulatus_comp12369_c0_seq1	as:Techylectin-1-Phoneutria	Arachnoserver	N	Y
Hustulatus_comp12700_c0_seq2	toxin-like structure lstx-e1 precursor	nr database	Y	Y
Hustulatus_comp14035_c0_seq1	u8-agatoxin-ao1a-like isoform 1	nr database	N	Y
Hustulatus_comp14321_c0_seq1	venom serine protease	nr database	Y	Y
Hustulatus_comp156360_c0_seq1	u8-agatoxin-ao1a-like isoform 1	nr database	Y	Y
Hustulatus_comp15931_c0_seq1	txc20_cupsa ame: full=toxin cstx-20	nr database	Y	N
Hustulatus_comp180674_c0_seq1	vp164_lycmc ame: full=venom protein 164 flags: precursor	nr database	Y	N
Hustulatus_comp21431_c0_seq1	venom allergen 5-like	nr database	Y	N
Hustulatus_comp27672_c0_seq1	tx32_phoni ame: full=omega-ctenitoxin-pn1a short=omega-cntx-pn1a ame: full=neurotoxin tx3-2 ame: full=pntx3-2 flags: precursor	nr database	Y	Y
Hustulatus_comp34004_c0_seq1	as:Techylectin-1-Phoneutria	Arachnoserver	N	Y
Hustulatus_comp362266_c0_seq1	venom carboxylesterase-6-like	nr database	N	Y
Hustulatus_comp39710_c0_seq1	venom serine protease	nr database	Y	N
Hustulatus_comp49631_c0_seq1	as:Techylectin-1-Phoneutria	Arachnoserver	N	Y
Hustulatus_comp5563_c0_seq1	as:U1-aranetoxin-Av1a|sp:Q8T3S7|114	Arachnoserver	Y	N
Hustulatus_comp6781_c0_seq1	u8-agatoxin-ao1a-like isoform 1	nr database	N	Y
Hustulatus_comp84981_c0_seq1	as:Techylectin-1-Phoneutria	Arachnoserver	N	Y
Nbishopi_comp12248_c0_seq1	as:Techylectin-1-Phoneutria	Arachnoserver	Y	N
Nbishopi_comp147149_c0_seq1	as:U22-aranetoxin-Av1a||2265	Arachnoserver	N	Y
Nbishopi_comp147195_c0_seq1	u8-agatoxin-ao1a-like isoform 1	nr database	Y	Y
Nbishopi_comp1842_c0_seq1	venom dipeptidylpeptidase iv	nr database	N	Y
Nbishopi_comp20821_c0_seq1	A0FKN6|17 Astacin-like metalloprotease toxin precursor	Arachnoserver	Y	N
Nbishopi_comp228467_c0_seq1	a21_loxin ame: full=sphingomyelin phosphodiesterase d ictox-alphaii1 ame: full=dermonecrotic toxin 4 ame: full= ecdt4 ame: full=sphingomyelin phosphodiesterase d 4 short=smd 4 short=smase d 4 short=sphingomyelinase d 4 flags: precursor	nr database	Y	Y
Nbishopi_comp3527_c0_seq1	A0FKN6|17 Astacin-like metalloprotease toxin precursor	Arachnoserver	N	Y
Nbishopi_comp36504_c0_seq1	plancitoxin-1-like isoform x1	nr database	Y	N
Nbishopi_comp3935_c0_seq1	u8-agatoxin-ao1a-like isoform 1	nr database	Y	Y
Nbishopi_comp42241_c0_seq1	venom allergen 5-like	nr database	Y	N
Nbishopi_comp4923_c0_seq1	as:Techylectin-1-Phoneutria	Arachnoserver	Y	N
Nbishopi_comp4975_c0_seq1	venom carboxylesterase-6-like	nr database	Y	Y
Nbishopi_comp55591_c0_seq1	venom serine protease	nr database	N	Y
Nbishopi_comp5872_c0_seq1	toxin-like structure lstx-n1 precursor	nr database	Y	N
Nbishopi_comp6002_c0_seq1	as:U21-aranetoxin-Av1c||2262	Arachnoserver	Y	N
Nbishopi_comp8515_c0_seq1	pn16_phoni ame: full=u24-ctenitoxin-pn1a short=u24-cntx-pn1a ame: full=venom protein pn16c3	nr database	Y	N
Nbishopi_comp8614_c0_seq1	as:U32-aranetoxin-Av1a||2279	Arachnoserver	Y	N
Nbishopi_comp8873_c0_seq1	txc20_cupsa ame: full=toxin cstx-20	nr database	Y	N
Nbishopi_comp94956_c0_seq1	as:Techylectin-1-Phoneutria	Arachnoserver	N	Y
Ncooperi_comp11584_c0_seq1	as:U17-pisautoxin-Dm1a|sp:S5MYG5|2071	Arachnoserver	Y	N
Ncooperi_comp28721_c0_seq1	as:Techylectin-1-Phoneutria	Arachnoserver	Y	N
Ncooperi_comp28982_c0_seq1	A0FKN6|17 Astacin-like metalloprotease toxin precursor	Arachnoserver	Y	N
Ncooperi_comp35408_c0_seq1	as:U16-pisautoxin-Dm1a|sp:S5MFH9|2008	Arachnoserver	Y	N
Ncooperi_comp37016_c1_seq1	as:SicTox-LamalphaICI_fragment|sp:C0JAZ9|1165	Arachnoserver	Y	N
Ncooperi_comp47795_c0_seq1	as:U24-ctenitoxin-Pn1a|sp:P84032|10	Arachnoserver	Y	N
Ncooperi_comp49803_c0_seq1	as:Techylectin-1-Phoneutria	Arachnoserver	Y	N
Ncooperi_comp12142_c0_seq1	txc20_cupsa ame: full=toxin cstx-20	nr database	Y	N
Ncooperi_comp37212_c0_seq1	venom allergen 5-like	nr database	Y	N
Ncooperi_comp38283_c0_seq1	u8-agatoxin-ao1a-like isoform 1	nr database	Y	Y
Ncooperi_comp45078_c1_seq1	u8-agatoxin-ao1a-like isoform 1	nr database	Y	Y
Ncooperi_comp49576_c1_seq1	venom dipeptidylpeptidase iv	nr database	N	Y
Ncooperi_comp52135_c0_seq1	toxin-like structure lstx-n1 precursor	nr database	Y	N
